# Supplementary material for: Facile Synthesis of Spherical TiO2 Hollow Nanospheres with a Diameter of 150 nm for High-Performance Mesoporous Perovskite Solar Cells
Source: Materials (Basel). 2021 Jan 29;14(3):629. doi: 10.3390/ma14030629 (PMC7866397; doi:10.3390/ma14030629)
Supplement: Supplementary file 1 [file materials-14-00629-s001.zip]

Archive with 1 entries (1 files):
- materials-1074516-supplementary.pdf
